# Supplementary material for: 2-Amino­terephthalic acid–4,4′-bipyridine (1/1)
Source: Acta Crystallogr Sect E Struct Rep Online. 2011 May 7;67(Pt 6):o1333. doi: 10.1107/S1600536811016448 (PMC3120464; doi:10.1107/S1600536811016448)
Supplement: Supplementary file 2 [file e-67-o1333-Isup2.hkl]

# 
# h,k,l, Fc-squared, Fo-squared, sigma(Fo-squared) and status flag 
# 
data_I
_shelx_title ' 091006c                in C2/c' 
_shelx_refln_list_code          4 
_shelx_F_calc_maximum      326.08 
_exptl_crystal_F_000       704.00 
_reflns_d_resolution_high  0.8403 
 
loop_ 
 _symmetry_equiv_pos_as_xyz 
 'x, y, z' 
 '-x, y, -z+1/2' 
 'x+1/2, y+1/2, z' 
 '-x+1/2, y+1/2, -z+1/2' 
 '-x, -y, -z' 
 'x, -y, z-1/2' 
 '-x+1/2, -y+1/2, -z' 
 'x+1/2, -y+1/2, z-1/2' 
 
_cell_length_a    16.9501 
_cell_length_b    11.1959 
_cell_length_c     9.2510 
_cell_angle_alpha  90.000 
_cell_angle_beta  116.986 
_cell_angle_gamma  90.000 
 
_shelx_F_squared_multiplier     1.000 
 
loop_ 
 _refln_index_h 
 _refln_index_k 
 _refln_index_l 
 _refln_F_squared_calc 
 _refln_F_squared_meas 
 _refln_F_squared_sigma 
 _refln_observed_status 
   2   0   0     2084.24     2091.17     24.21 o 
   4   0   0      104.28      101.73     35.23 o 
   6   0   0      623.00      530.49     13.89 o 
   8   0   0      840.92      901.85     19.81 o 
  10   0   0       57.82       47.63     12.70 o 
  12   0   0      168.74      191.89     13.16 o 
  14   0   0       59.34       89.11     18.66 o 
  16   0   0       33.16       26.59     14.09 o 
   1   1   0     1017.46      755.31     40.70 o 
   3   1   0     2661.28     2770.23    194.27 o 
   5   1   0     6363.37     6495.26    486.94 o 
   7   1   0      266.29      267.34     12.59 o 
   9   1   0       62.84       45.47     10.66 o 
  11   1   0      139.81      163.91      9.88 o 
  13   1   0       45.37       52.08      9.24 o 
  15   1   0        0.69       -7.00      8.63 o 
  17   1   0        1.27       -1.23      8.89 o 
   0   2   0    45613.17    41294.65    197.75 o 
   2   2   0       13.42        9.28      2.40 o 
   4   2   0     3635.97     3378.14     56.13 o 
   6   2   0      344.94      334.56      9.57 o 
   8   2   0       32.17       24.85      5.05 o 
  10   2   0      219.98      240.99     13.41 o 
  12   2   0        0.57       -3.45      5.82 o 
  14   2   0       21.20       14.27      6.89 o 
  16   2   0       22.06       12.14     10.62 o 
   1   3   0       31.42       25.90      2.37 o 
   3   3   0      135.80       95.20      6.87 o 
   5   3   0     1361.07     1376.66     21.14 o 
   7   3   0      237.39      247.33     10.43 o 
   9   3   0        0.01        0.53      4.64 o 
  11   3   0      595.11      655.12     16.66 o 
  13   3   0       81.52       81.82      8.59 o 
  15   3   0       45.34       43.31     10.73 o 
  17   3   0        0.51      -15.16     10.10 o 
   0   4   0     2044.68     2077.21    100.93 o 
   2   4   0      516.26      480.24     19.72 o 
   4   4   0      526.91      518.50     11.27 o 
   6   4   0      304.00      329.08      7.53 o 
   8   4   0      143.21      139.27      7.32 o 
  10   4   0      166.29      191.65     10.17 o 
  12   4   0       38.30       34.79      7.62 o 
  14   4   0        0.52       -7.85      5.97 o 
  16   4   0        0.34       -7.17     10.62 o 
   1   5   0      157.76      120.80      5.10 o 
   3   5   0     1042.15      948.29     37.39 o 
   5   5   0       55.47       44.74      3.66 o 
   7   5   0      867.18      974.91     25.71 o 
   9   5   0       89.83       83.76      6.57 o 
  11   5   0        8.06       13.01      6.68 o 
  13   5   0        0.48       -1.23      6.73 o 
  15   5   0       29.42       31.75     10.38 o 
   0   6   0      499.03      479.75     11.54 o 
   2   6   0      286.73      278.94      9.79 o 
   4   6   0       85.30       82.69      4.39 o 
   6   6   0      180.31      188.03      6.58 o 
   8   6   0      136.09      128.42      7.14 o 
  10   6   0       31.75       23.11      6.21 o 
  12   6   0       44.52       46.74      9.47 o 
  14   6   0       57.04       68.14     12.69 o 
  16   6   0        0.00       -1.59     13.30 o 
   1   7   0       54.14       50.33      3.51 o 
   3   7   0       87.08       95.47      4.98 o 
   5   7   0       53.76       54.93      5.29 o 
   7   7   0        0.32       -3.72      4.29 o 
   9   7   0      133.53      131.35      9.92 o 
  11   7   0       12.00        5.42     11.61 o 
  13   7   0       13.84       10.50      9.95 o 
  15   7   0        6.60       13.61     11.08 o 
   0   8   0       48.79       52.73      5.80 o 
   2   8   0      566.99      558.03     15.54 o 
   4   8   0        3.05       -3.62      3.88 o 
   6   8   0       30.00       30.41      5.82 o 
   8   8   0        7.94       -3.61      5.30 o 
  10   8   0        0.00       -6.45      6.57 o 
  12   8   0       42.01       41.42     13.89 o 
  14   8   0       85.08      112.36     23.62 o 
   1   9   0       38.38       46.04      6.02 o 
   3   9   0      131.82      149.46     10.97 o 
   5   9   0      206.07      212.26      9.56 o 
   7   9   0        5.43       -3.28      6.53 o 
   9   9   0       21.94       25.75      7.70 o 
  11   9   0        1.92       -8.37      6.66 o 
  13   9   0        2.09        0.31     10.51 o 
   0  10   0       70.09       65.29     14.29 o 
   2  10   0     1001.76     1100.58     54.79 o 
   4  10   0       42.54       43.91      7.51 o 
   6  10   0        0.00       -5.18      6.77 o 
   8  10   0        0.45       -8.98      5.99 o 
  10  10   0        4.20        0.68      7.08 o 
   1  11   0      330.92      403.16     27.78 o 
   3  11   0      260.36      348.66     19.24 o 
   5  11   0       95.00      106.95     12.25 o 
   7  11   0       52.37       66.48     17.27 o 
   9  11   0        0.20      -20.84     13.89 o 
   0  12   0       51.23       57.75     15.68 o 
   2  12   0       50.93       51.78      9.89 o 
   4  12   0        5.25       -0.94     11.61 o 
   6  12   0       86.69      108.25     18.85 o 
   1  13   0        8.49       10.15      8.47 o 
   3  13   0        4.67        7.54      9.24 o 
 -17   1   1       20.15       12.27      9.43 o 
 -15   1   1       21.39       16.48      6.94 o 
 -13   1   1      370.60      360.42     11.14 o 
 -11   1   1      251.92      225.34     10.11 o 
  -9   1   1     1562.99     1558.27     71.91 o 
  -7   1   1      180.57      186.07      7.34 o 
  -5   1   1     3176.15     3514.43     42.73 o 
  -3   1   1        2.17        5.87      2.73 o 
  -1   1   1     1854.73     2064.90    240.37 o 
   1   1   1        3.27       16.28      1.95 o 
   3   1   1   106330.61   100415.72   4410.68 o 
   5   1   1      832.35      797.34     25.85 o 
   7   1   1      104.87       89.31      9.88 o 
   9   1   1      432.90      472.76     20.96 o 
  11   1   1       10.26       12.07      5.94 o 
  13   1   1      164.68      180.21     24.71 o 
  15   1   1        4.35       -2.17      8.70 o 
  17   1   1        2.22      -15.79     10.52 o 
 -18   2   1       54.40       52.00     11.83 o 
 -16   2   1        0.45       -1.37      6.06 o 
 -14   2   1        8.63        9.53      5.34 o 
 -12   2   1      160.30      180.70     11.72 o 
 -10   2   1      164.53      150.28      8.43 o 
  -8   2   1     1104.24     1207.07     22.24 o 
  -6   2   1       29.11       40.29      4.50 o 
  -4   2   1      247.87      318.45      9.66 o 
  -2   2   1     2365.69     2398.75     65.55 o 
   0   2   1     3574.74     3458.90     62.46 o 
   2   2   1    16655.79    15910.99     79.38 o 
   4   2   1     4577.14     4535.96    128.60 o 
   6   2   1       77.77       88.38      4.83 o 
   8   2   1     1946.75     2172.47     73.04 o 
  10   2   1        9.47        6.20      5.46 o 
  12   2   1       11.72       15.60      9.15 o 
  14   2   1       74.29      100.09     18.95 o 
  16   2   1       20.10       16.66     11.64 o 
 -17   3   1      126.03      141.86     14.58 o 
 -15   3   1        5.33       -6.75      5.72 o 
 -13   3   1       20.05       14.60      6.07 o 
 -11   3   1       16.03       23.89      5.86 o 
  -9   3   1       67.76       79.38      7.04 o 
  -7   3   1      893.62     1117.20     72.58 o 
  -5   3   1       10.55       10.05      2.40 o 
  -3   3   1      842.15      770.80     10.71 o 
  -1   3   1      745.62      668.17     16.75 o 
   1   3   1       14.53       19.37      2.39 o 
   3   3   1     1305.84     1120.26     39.18 o 
   5   3   1       99.71       90.35      5.99 o 
   7   3   1     3198.60     3503.86    105.03 o 
   9   3   1       85.75       94.47      7.59 o 
  11   3   1       17.66       23.13      6.24 o 
  13   3   1       36.93       47.53     11.21 o 
  15   3   1        3.42       11.22     11.11 o 
 -16   4   1       15.62       16.85      9.09 o 
 -14   4   1        9.57        1.14      5.84 o 
 -12   4   1      189.19      201.23     19.93 o 
 -10   4   1        2.13        0.87      4.79 o 
  -8   4   1     1207.43     1475.97     47.21 o 
  -6   4   1      497.20      503.96     23.27 o 
  -4   4   1     2152.53     2362.28     63.18 o 
  -2   4   1      109.55       97.10      3.10 o 
   0   4   1     1766.04     1697.75     63.32 o 
   2   4   1       25.54       27.70      2.67 o 
   4   4   1      142.91      105.27      4.31 o 
   6   4   1       13.40        7.65      4.38 o 
   8   4   1      241.60      224.34      8.51 o 
  10   4   1      187.85      210.24     10.74 o 
  12   4   1        0.00       -9.41      6.28 o 
  14   4   1       10.63        5.54      9.58 o 
  16   4   1       11.87        9.80     12.06 o 
 -17   5   1       27.89       17.03     17.37 o 
 -15   5   1        1.41       43.83     52.29 o 
 -13   5   1       34.25       33.49      8.27 o 
 -11   5   1       24.60       18.96      6.32 o 
  -9   5   1      731.25      809.24     59.01 o 
  -7   5   1     1323.15     1523.67     28.77 o 
  -5   5   1     1334.33     1288.31     49.88 o 
  -3   5   1       35.02       29.29      4.33 o 
  -1   5   1      260.69      228.10     12.22 o 
   1   5   1      239.21      230.05      8.82 o 
   3   5   1      793.24      769.93     32.50 o 
   5   5   1      236.47      242.15      7.97 o 
   7   5   1       19.30       22.08      4.50 o 
   9   5   1       23.78       32.15      5.63 o 
  11   5   1        0.48       -2.85      6.00 o 
  13   5   1        0.48       -1.74      7.09 o 
  15   5   1        0.36      -11.11     18.06 o 
 -16   6   1       11.44       10.44      9.68 o 
 -14   6   1       59.39       79.73     12.07 o 
 -12   6   1      110.00       94.64     10.88 o 
 -10   6   1      298.08      281.28     15.65 o 
  -8   6   1        1.46       -3.29      4.35 o 
  -6   6   1      217.84      223.77      9.62 o 
  -4   6   1     2320.80     2577.75     49.96 o 
  -2   6   1       84.68       85.74      3.99 o 
   0   6   1      208.06      197.73     12.00 o 
   2   6   1        8.11       10.14      2.87 o 
   4   6   1       29.22       21.87      4.04 o 
   6   6   1      292.40      319.60      8.82 o 
   8   6   1        6.63        9.46      5.18 o 
  10   6   1        1.20       -0.41      4.95 o 
  12   6   1       19.71       24.69     16.17 o 
  14   6   1        1.00      -15.08     15.88 o 
 -15   7   1       58.48       58.84     11.85 o 
 -13   7   1        9.83       14.09     10.45 o 
 -11   7   1      310.81      307.18     23.52 o 
  -9   7   1       97.46      114.35      8.40 o 
  -7   7   1       13.40        2.40      4.49 o 
  -5   7   1      124.41      131.62      8.03 o 
  -3   7   1       36.00       34.32      4.18 o 
  -1   7   1        3.43       -0.07      2.43 o 
   1   7   1        4.48        0.57      2.89 o 
   3   7   1       47.34       45.05      4.15 o 
   5   7   1      195.84      176.37      6.64 o 
   7   7   1       98.68      101.38      8.52 o 
   9   7   1       40.01       48.12      8.06 o 
  11   7   1       17.97       14.97      7.84 o 
  13   7   1        5.55       10.62     10.62 o 
 -14   8   1       10.47       17.04      8.90 o 
 -12   8   1        0.01       -5.56      8.42 o 
 -10   8   1        2.42       12.63      8.39 o 
  -8   8   1        0.50       -6.58      4.39 o 
  -6   8   1       90.90       76.68      6.16 o 
  -4   8   1       28.79       26.59      4.90 o 
  -2   8   1       54.10       40.63      4.35 o 
   0   8   1      811.34      824.75     26.34 o 
   2   8   1       70.38       75.16      5.32 o 
   4   8   1       83.57       82.01      6.80 o 
   6   8   1      144.16      153.53      8.47 o 
   8   8   1      111.90      139.26     10.18 o 
  10   8   1        2.48       -5.12      7.48 o 
  12   8   1       30.20       35.68     11.03 o 
 -13   9   1        0.20       -4.64      9.24 o 
 -11   9   1       96.14       74.29     12.50 o 
  -9   9   1       23.55       11.11      6.25 o 
  -7   9   1        0.14       -7.35      4.90 o 
  -5   9   1       35.33       17.04      5.12 o 
  -3   9   1        4.25        3.01      4.37 o 
  -1   9   1       71.60       80.89      9.54 o 
   1   9   1     1657.42     1761.67     70.37 o 
   3   9   1       46.00       47.15      7.23 o 
   5   9   1      291.99      305.36     18.04 o 
   7   9   1        1.27       -4.15      6.08 o 
   9   9   1        0.80       -2.22      6.57 o 
  11   9   1       19.89       22.40      8.45 o 
 -12  10   1       12.36       23.16      9.97 o 
 -10  10   1       17.08       14.49      9.36 o 
  -8  10   1        0.97        2.44      6.91 o 
  -6  10   1       23.50       24.77      7.20 o 
  -4  10   1       22.21       18.04      7.17 o 
  -2  10   1      192.17      203.50     11.50 o 
   0  10   1      402.08      409.76     14.46 o 
   2  10   1      188.81      230.69     12.94 o 
   4  10   1      154.27      171.75     10.99 o 
   6  10   1      107.50      156.99     25.60 o 
   8  10   1       54.82       66.80     15.68 o 
  10  10   1        1.91        0.01      9.63 o 
  -9  11   1        0.03       11.31     16.27 o 
  -7  11   1        1.50       -2.50      8.48 o 
  -5  11   1       42.23       38.15     10.38 o 
  -3  11   1       29.21       14.75      9.47 o 
  -1  11   1       10.93        5.95      8.72 o 
   1  11   1      286.43      297.43     13.91 o 
   3  11   1       61.16       53.50      8.01 o 
   5  11   1      158.48      212.26     15.79 o 
   7  11   1       15.83       14.49      9.49 o 
   9  11   1       28.98       40.43     12.77 o 
  -8  12   1        0.86       -2.56     11.91 o 
  -6  12   1        1.57       -0.08      8.55 o 
  -4  12   1       42.12       33.85     10.98 o 
  -2  12   1       23.32       14.65      9.67 o 
   0  12   1        1.81        7.51      8.90 o 
   2  12   1       65.55       85.24     11.62 o 
   4  12   1       65.78       67.08     16.67 o 
   6  12   1      102.77      150.04     22.43 o 
  -3  13   1        4.11       17.60      9.73 o 
  -1  13   1        1.03       11.11      9.01 o 
   1  13   1        8.25       16.30      9.33 o 
 -18   0   2       29.82       44.85     15.28 o 
 -16   0   2       12.57        8.81      7.27 o 
 -14   0   2       72.50       65.80      8.43 o 
 -12   0   2      143.89      125.80      9.58 o 
 -10   0   2     5471.11     5518.77     71.64 o 
  -8   0   2      199.92      189.73     12.70 o 
  -6   0   2     7438.99     8610.58     82.36 o 
  -4   0   2     5870.00     6060.17     60.93 o 
  -2   0   2     5809.86     6715.09     62.91 o 
   0   0   2       64.12       49.40      7.64 o 
   2   0   2     1195.64     1032.67     48.96 o 
   4   0   2      932.72      699.95     30.07 o 
   6   0   2     9539.77    10155.63    465.49 o 
   8   0   2      254.61      227.16      9.54 o 
  10   0   2        4.16        5.36     11.91 o 
  12   0   2      283.80      294.51     25.60 o 
  14   0   2        0.15        7.54     12.50 o 
  16   0   2       83.16       96.85     20.24 o 
 -19   1   2        0.35       -5.02      9.43 o 
 -17   1   2        1.06       -0.44      5.85 o 
 -15   1   2      172.09      155.27      8.48 o 
 -13   1   2       10.87        8.43      4.97 o 
 -11   1   2       34.72       30.10      5.27 o 
  -9   1   2      598.34      614.29     24.50 o 
  -7   1   2       53.34       79.09      5.61 o 
  -5   1   2      435.64      435.69     12.30 o 
  -3   1   2      182.61      129.02      7.64 o 
  -1   1   2       47.66       63.14      3.71 o 
   1   1   2     2017.01     1684.20     52.36 o 
   3   1   2      971.67      911.35     16.20 o 
   5   1   2     3261.93     3241.56     67.88 o 
   7   1   2     1383.05     1389.59     45.95 o 
   9   1   2       14.06       13.29      7.58 o 
  11   1   2       74.13       80.15     11.56 o 
  13   1   2       11.71       14.78      9.53 o 
  15   1   2        2.38       -7.68      9.07 o 
 -18   2   2       23.47       16.12      6.98 o 
 -16   2   2       51.77       58.63      6.72 o 
 -14   2   2      501.85      541.90     15.93 o 
 -12   2   2       43.46       34.41      5.60 o 
 -10   2   2      926.29      963.61     17.96 o 
  -8   2   2      278.53      277.59     16.97 o 
  -6   2   2     2944.67     3406.18    347.79 o 
  -4   2   2       10.67       10.09      2.52 o 
  -2   2   2     2020.00     2028.17    149.18 o 
   0   2   2      133.42       89.11      4.49 o 
   2   2   2     2385.63     2205.98     36.78 o 
   4   2   2       46.67       37.97      6.35 o 
   6   2   2     6868.78     7370.40    318.79 o 
   8   2   2       11.68       18.33      4.87 o 
  10   2   2      325.42      402.04     19.72 o 
  12   2   2       94.65      111.58     15.98 o 
  14   2   2        3.53        5.62     11.21 o 
 -17   3   2       38.94       21.39      8.70 o 
 -15   3   2      267.08      292.38     16.99 o 
 -13   3   2       30.93       22.36      6.07 o 
 -11   3   2       14.67        8.34      4.88 o 
  -9   3   2      302.70      340.43     19.85 o 
  -7   3   2       35.29       27.93      4.30 o 
  -5   3   2      582.43      643.05     40.10 o 
  -3   3   2     3188.50     3352.94    274.72 o 
  -1   3   2      136.22      151.88      7.75 o 
   1   3   2       59.99       61.88      3.63 o 
   3   3   2      636.08      583.21     18.64 o 
   5   3   2     3341.43     3732.10    106.63 o 
   7   3   2     1170.53     1300.84     55.25 o 
   9   3   2      160.16      162.11      9.84 o 
  11   3   2      287.64      356.15     36.72 o 
  13   3   2       28.77        7.89      9.05 o 
  15   3   2        2.14       -0.66     10.76 o 
 -18   4   2       17.03        2.21      8.76 o 
 -16   4   2        6.66        2.59      7.67 o 
 -14   4   2      184.21      190.70     13.40 o 
 -12   4   2       80.93       92.40      7.91 o 
 -10   4   2      191.68      203.05     15.96 o 
  -8   4   2       13.02        5.67      5.31 o 
  -6   4   2     2412.49     2793.24     91.27 o 
  -4   4   2     5729.92     6255.67    328.24 o 
  -2   4   2      328.69      310.86     12.28 o 
   0   4   2      524.45      543.80     11.79 o 
   2   4   2      169.87      163.15      8.08 o 
   4   4   2       16.14       37.70     13.39 o 
   6   4   2      101.30      102.17      6.63 o 
   8   4   2       12.92       20.91      5.55 o 
  10   4   2      588.58      670.80     23.37 o 
  12   4   2       22.52       33.36     10.82 o 
  14   4   2        0.70       -7.45      8.93 o 
 -17   5   2       32.51       24.39     10.45 o 
 -15   5   2        0.29       -2.16      8.49 o 
 -13   5   2       28.47       25.03      7.80 o 
 -11   5   2       17.33       20.09      7.53 o 
  -9   5   2      839.52      922.99     78.99 o 
  -7   5   2     1072.13     1119.24     35.83 o 
  -5   5   2      903.88     1058.63     48.31 o 
  -3   5   2      644.88      744.26     10.89 o 
  -1   5   2     3866.06     4176.59    122.04 o 
   1   5   2       87.85       82.65      3.95 o 
   3   5   2      215.58      207.88      8.07 o 
   5   5   2      142.46      141.69      5.69 o 
   7   5   2       65.04       75.04      6.43 o 
   9   5   2       19.42       15.98      6.62 o 
  11   5   2       38.19       46.80      7.91 o 
  13   5   2        5.57       -6.04     10.63 o 
 -16   6   2       57.13       70.68     12.21 o 
 -14   6   2        1.73       -0.97      8.70 o 
 -12   6   2        0.40       -7.78      6.97 o 
 -10   6   2       43.21       49.84      8.98 o 
  -8   6   2      268.85      254.99     13.56 o 
  -6   6   2     1082.80     1246.40     28.19 o 
  -4   6   2      359.24      393.80     15.01 o 
  -2   6   2     1090.92     1144.85     36.85 o 
   0   6   2       26.90       30.58      3.27 o 
   2   6   2      439.10      422.40     19.84 o 
   4   6   2        6.15       -2.02      3.13 o 
   6   6   2       33.08       36.00      5.31 o 
   8   6   2      173.05      172.63      9.30 o 
  10   6   2        0.39       13.78      6.15 o 
  12   6   2       23.48       43.75     11.93 o 
  14   6   2        1.28       -2.18     14.69 o 
 -15   7   2        5.45       -7.95      8.58 o 
 -13   7   2       88.72       84.56     12.04 o 
 -11   7   2       70.21       59.76     16.47 o 
  -9   7   2      104.86      100.18     15.82 o 
  -7   7   2      289.67      306.28     11.46 o 
  -5   7   2       10.01        6.17      3.93 o 
  -3   7   2        7.84        4.18      3.54 o 
  -1   7   2      841.09      817.46     40.57 o 
   1   7   2        8.98       11.20      3.14 o 
   3   7   2      743.41      732.79     25.19 o 
   5   7   2       46.42       47.90      5.80 o 
   7   7   2      109.98      122.19      8.27 o 
   9   7   2      138.81      181.03     11.91 o 
  11   7   2       13.05       14.01      8.32 o 
  13   7   2        0.72        1.98     21.04 o 
 -14   8   2        2.34       -1.90      9.47 o 
 -12   8   2      120.46      115.54     13.72 o 
 -10   8   2        2.61        2.62      8.30 o 
  -8   8   2      188.73      162.43     10.62 o 
  -6   8   2        4.20       -0.54      4.03 o 
  -4   8   2       36.38       32.42      6.10 o 
  -2   8   2        9.21        5.16      4.04 o 
   0   8   2       46.88       45.55      5.16 o 
   2   8   2       70.60       67.39      5.70 o 
   4   8   2      615.67      617.04     14.14 o 
   6   8   2       11.87       11.15      6.23 o 
   8   8   2      103.49      110.82     10.41 o 
  10   8   2       25.70       34.09      9.27 o 
  12   8   2        0.01        2.48      9.57 o 
 -13   9   2        5.50        1.43      7.09 o 
 -11   9   2       41.58       41.66     10.39 o 
  -9   9   2      128.47      139.29     19.17 o 
  -7   9   2      109.48       90.73     12.20 o 
  -5   9   2       10.08        1.41      5.65 o 
  -3   9   2      101.48       87.18      7.85 o 
  -1   9   2        6.93       -2.27      4.35 o 
   1   9   2       49.75       41.22      7.59 o 
   3   9   2     1042.57     1164.91     53.06 o 
   5   9   2      125.58      195.01     14.51 o 
   7   9   2        8.50        4.98      6.76 o 
   9   9   2        3.16        0.55      7.76 o 
  11   9   2       14.55       19.60      9.96 o 
 -12  10   2       22.14       18.74      9.08 o 
 -10  10   2       15.20       14.19      7.25 o 
  -8  10   2       66.43       55.39      8.33 o 
  -6  10   2       10.14       -1.02      6.81 o 
  -4  10   2        4.70       -5.86      4.76 o 
  -2  10   2      194.45      168.46     13.00 o 
   0  10   2       59.15       49.42      7.42 o 
   2  10   2        0.18        6.59      5.77 o 
   4  10   2      322.04      322.49     17.04 o 
   6  10   2       39.66       47.58     11.41 o 
   8  10   2       11.28       20.13      9.33 o 
 -11  11   2        0.18        1.56      9.20 o 
  -9  11   2       44.97       48.19     12.59 o 
  -7  11   2       61.69       74.04     12.49 o 
  -5  11   2        6.73        6.54      6.27 o 
  -3  11   2        3.36        8.27      6.74 o 
  -1  11   2        8.32        4.24      6.80 o 
   1  11   2       26.59       21.39      6.83 o 
   3  11   2        0.00       -1.16      7.51 o 
   5  11   2       23.64       34.82      9.97 o 
   7  11   2       16.64       28.58     11.44 o 
  -8  12   2        0.02        5.77     10.94 o 
  -6  12   2        0.29       14.12     10.08 o 
  -4  12   2        0.01        7.68      7.68 o 
  -2  12   2        1.37       -4.25      8.07 o 
   0  12   2        5.29        5.84      8.56 o 
   2  12   2        0.01        1.45      7.43 o 
   4  12   2        0.27       -0.34      7.26 o 
  -3  13   2        0.38       11.04      8.49 o 
  -1  13   2        2.38        9.65      8.55 o 
 -19   1   3        0.31        1.18      6.30 o 
 -17   1   3      313.69      292.22     15.41 o 
 -15   1   3        0.53        4.68      4.93 o 
 -13   1   3       20.36       21.69      5.19 o 
 -11   1   3     1301.15     1400.71     53.46 o 
  -9   1   3      457.90      503.25     14.92 o 
  -7   1   3    15885.91    20963.34    314.66 o 
  -5   1   3       10.79       23.22      4.77 o 
  -3   1   3     7548.35     8934.24    878.48 o 
  -1   1   3     2654.89     2817.46    101.08 o 
   1   1   3     1418.27     1286.65     32.78 o 
   3   1   3      292.48      243.61      9.44 o 
   5   1   3      188.06      136.18      9.14 o 
   7   1   3       80.08       92.00     15.27 o 
   9   1   3      404.97      417.08     19.36 o 
  11   1   3        8.02       14.88     10.95 o 
  13   1   3        4.68        2.62      9.35 o 
 -18   2   3      427.57      436.98     16.73 o 
 -16   2   3       23.09       28.97      6.86 o 
 -14   2   3       50.46       43.91      6.22 o 
 -12   2   3      903.65      848.03     17.53 o 
 -10   2   3      281.68      250.15      8.86 o 
  -8   2   3      231.10      211.90      7.85 o 
  -6   2   3       36.75       39.03      6.35 o 
  -4   2   3        8.30       12.53      3.54 o 
  -2   2   3       59.00       62.69      3.79 o 
   0   2   3     2068.94     2153.24     91.82 o 
   2   2   3       22.63       27.34      2.99 o 
   4   2   3     1491.10     1268.08     19.88 o 
   6   2   3      462.21      425.61     19.56 o 
   8   2   3      511.91      551.69     17.27 o 
  10   2   3      370.91      481.18     26.79 o 
  12   2   3        5.43       10.01     10.79 o 
  14   2   3        5.70        7.87     10.31 o 
 -19   3   3      131.55      121.94     12.75 o 
 -17   3   3      186.03      179.30     13.59 o 
 -15   3   3      122.05      106.67      8.73 o 
 -13   3   3       93.49       98.03      9.96 o 
 -11   3   3      698.38      703.52     37.57 o 
  -9   3   3       37.01       38.99      4.92 o 
  -7   3   3       59.38       53.71      4.66 o 
  -5   3   3        7.17        4.60      2.92 o 
  -3   3   3       16.59       18.02      2.98 o 
  -1   3   3     3459.50     3793.35    143.29 o 
   1   3   3      861.39      772.40     29.37 o 
   3   3   3      905.37      792.74     23.17 o 
   5   3   3      380.07      377.64     21.20 o 
   7   3   3       21.05       24.76      4.66 o 
   9   3   3      812.28      860.39     40.57 o 
  11   3   3        1.28       14.79     14.19 o 
  13   3   3       98.09      103.64     13.94 o 
 -18   4   3      195.38      185.47     22.23 o 
 -16   4   3        1.96        4.64      8.14 o 
 -14   4   3      256.39      256.23     16.49 o 
 -12   4   3       50.88       34.90      8.17 o 
 -10   4   3      331.11      350.98     11.23 o 
  -8   4   3      171.04      190.25      8.36 o 
  -6   4   3     1022.38     1089.00     73.95 o 
  -4   4   3     3121.06     3488.53    111.54 o 
  -2   4   3       59.94       68.56      7.48 o 
   0   4   3     1739.30     1788.58     75.08 o 
   2   4   3      490.97      522.36     26.26 o 
   4   4   3       49.32       45.83      4.86 o 
   6   4   3      164.31      143.87      8.65 o 
   8   4   3      722.56      798.97     18.51 o 
  10   4   3        3.23       15.70      7.61 o 
  12   4   3       48.41       59.18     16.67 o 
 -17   5   3       12.90       16.10      9.06 o 
 -15   5   3        7.76       -6.31      7.56 o 
 -13   5   3        0.01       -6.67      8.63 o 
 -11   5   3        0.20       -5.07      6.95 o 
  -9   5   3      248.93      190.89     12.14 o 
  -7   5   3      324.41      295.06     12.04 o 
  -5   5   3      311.43      395.00     30.62 o 
  -3   5   3     1945.58     1963.14    128.67 o 
  -1   5   3     1195.73     1304.59     44.78 o 
   1   5   3       94.66      115.16      7.87 o 
   3   5   3       42.28       44.54      5.73 o 
   5   5   3       23.26       20.14      4.33 o 
   7   5   3       78.96       88.14      7.31 o 
   9   5   3       68.06       67.53      9.23 o 
  11   5   3      127.04      169.02     13.70 o 
  13   5   3       92.68      122.54     16.06 o 
 -16   6   3       18.81        8.83      8.67 o 
 -14   6   3       44.97       25.14      8.90 o 
 -12   6   3        3.96       -1.80      8.27 o 
 -10   6   3      175.92      217.76     40.98 o 
  -8   6   3       20.54       13.94      5.71 o 
  -6   6   3      929.76     1159.62     66.34 o 
  -4   6   3      792.79      915.50     23.53 o 
  -2   6   3      752.97      747.86     11.39 o 
   0   6   3        4.18        6.84      2.70 o 
   2   6   3      703.81      717.68     41.11 o 
   4   6   3        1.17        1.40      4.02 o 
   6   6   3      292.09      321.48     16.65 o 
   8   6   3        6.99       13.45      6.04 o 
  10   6   3       99.24      162.76     13.15 o 
  12   6   3        0.43        5.22      9.18 o 
 -15   7   3       43.10       44.12     10.24 o 
 -13   7   3      124.66      138.27     21.14 o 
 -11   7   3        0.32       -8.42      7.89 o 
  -9   7   3        8.51       12.41      7.01 o 
  -7   7   3      169.21      181.70     10.97 o 
  -5   7   3        0.00        2.18      4.70 o 
  -3   7   3      182.47      187.62      8.08 o 
  -1   7   3       24.06       16.82      4.60 o 
   1   7   3      228.38      224.14     14.61 o 
   3   7   3      242.40      212.60     10.43 o 
   5   7   3      220.59      239.08     10.19 o 
   7   7   3      279.60      369.07     13.38 o 
   9   7   3        7.37       18.36      6.76 o 
  11   7   3       85.59      113.99     15.64 o 
 -16   8   3        0.03        9.75     30.56 o 
 -14   8   3       21.03       17.46     12.50 o 
 -12   8   3       58.15       63.54     10.97 o 
 -10   8   3       34.42       19.64      7.34 o 
  -8   8   3      163.71      177.57     11.79 o 
  -6   8   3       27.42       18.01      6.58 o 
  -4   8   3        3.19       -0.02      5.22 o 
  -2   8   3       25.71       26.90      4.84 o 
   0   8   3        3.27       -1.42      4.02 o 
   2   8   3      508.48      476.16     37.72 o 
   4   8   3        2.78        8.07      5.77 o 
   6   8   3      715.96      838.96     18.92 o 
   8   8   3       49.54       84.42     13.59 o 
  10   8   3        0.01       -3.72      8.46 o 
 -13   9   3        1.83       -4.22      8.35 o 
 -11   9   3        0.75       -1.12      8.14 o 
  -9   9   3      210.42      197.81     23.31 o 
  -7   9   3        0.41       -1.23      6.71 o 
  -5   9   3       69.81       55.65      7.79 o 
  -3   9   3        7.09        2.45      5.33 o 
  -1   9   3       12.34       12.75      4.61 o 
   1   9   3       49.73       37.35      5.78 o 
   3   9   3        0.23       -4.85      9.13 o 
   5   9   3        9.88       15.48      7.56 o 
   7   9   3       66.42       93.78     13.30 o 
   9   9   3       11.05        8.49     10.65 o 
 -12  10   3       44.28       25.03      9.29 o 
 -10  10   3        5.73        7.03      7.56 o 
  -8  10   3        5.99        3.86      7.33 o 
  -6  10   3      252.73      232.25     17.97 o 
  -4  10   3      236.94      258.62     17.24 o 
  -2  10   3        3.23        0.76      5.42 o 
   0  10   3       25.14       33.06      6.49 o 
   2  10   3        0.14        3.68      7.43 o 
   4  10   3        3.44        1.52      7.93 o 
   6  10   3       47.01       63.50     10.94 o 
   8  10   3       13.41       27.76     12.20 o 
 -11  11   3        0.80        1.38      7.59 o 
  -9  11   3       49.86       52.73     17.37 o 
  -7  11   3        9.69       10.76      7.52 o 
  -5  11   3       27.05       27.87      7.26 o 
  -3  11   3       16.21       13.50      7.17 o 
  -1  11   3        8.18        2.20      6.23 o 
   1  11   3       15.42       12.50      7.34 o 
   3  11   3        0.18       -3.10      7.64 o 
   5  11   3        5.53       -7.30     13.69 o 
  -8  12   3        7.22       18.88     10.52 o 
  -6  12   3       29.49       27.63      7.78 o 
  -4  12   3       26.53       37.94      7.65 o 
  -2  12   3        2.16       -1.35      6.88 o 
   0  12   3        1.76       -2.88      8.07 o 
   2  12   3       25.44       26.60      9.43 o 
 -20   0   4       14.22       13.84      7.84 o 
 -18   0   4        1.76       -2.77      8.53 o 
 -16   0   4      128.86      102.15     16.97 o 
 -14   0   4        2.32       -4.76      7.34 o 
 -12   0   4      732.29      601.33     25.60 o 
 -10   0   4       90.48       84.15     10.92 o 
  -8   0   4     6201.75     9443.12    107.37 o 
  -6   0   4     1057.25     1402.32     37.11 o 
  -4   0   4    24314.51    33776.08    237.95 o 
  -2   0   4      124.56      129.17      7.92 o 
   0   0   4     4558.37     4881.29    146.46 o 
   2   0   4      456.28      363.22     11.87 o 
   4   0   4      250.40      226.82     13.00 o 
   6   0   4      683.45      615.29     19.27 o 
   8   0   4      146.63      115.11     17.07 o 
  10   0   4        6.59       15.28     14.29 o 
  12   0   4        1.15        8.34     15.48 o 
 -19   1   4      119.35      101.58      7.74 o 
 -17   1   4       11.12       12.84      4.71 o 
 -15   1   4      140.88      112.43      7.97 o 
 -13   1   4       88.34       88.22      9.61 o 
 -11   1   4       91.05       80.66      7.53 o 
  -9   1   4      393.51      424.41     19.85 o 
  -7   1   4      533.51      720.35     21.04 o 
  -5   1   4     1899.33     2508.84     34.04 o 
  -3   1   4     1354.36     1668.76     26.05 o 
  -1   1   4        9.82       10.70      2.89 o 
   1   1   4      360.85      317.97      9.30 o 
   3   1   4      986.82      842.55     23.15 o 
   5   1   4       28.77       25.11      4.56 o 
   7   1   4      114.60      112.63      9.11 o 
   9   1   4       24.93       31.73      9.57 o 
  11   1   4        0.04        5.82     10.31 o 
  13   1   4        7.76       15.43     10.42 o 
 -18   2   4        4.56        4.24      6.84 o 
 -16   2   4       51.13       43.38      7.32 o 
 -14   2   4      317.97      297.23     11.37 o 
 -12   2   4       68.00       59.15      5.78 o 
 -10   2   4       40.21       42.43      4.99 o 
  -8   2   4      647.52      861.55     47.39 o 
  -6   2   4        2.13       -3.65      3.99 o 
  -4   2   4     3822.24     5148.84    473.01 o 
  -2   2   4      460.68      511.16     13.05 o 
   0   2   4      208.18      164.63      4.91 o 
   2   2   4      223.35      226.94      5.89 o 
   4   2   4      357.31      305.20     11.14 o 
   6   2   4       35.95       29.15      5.66 o 
   8   2   4       35.70       33.48      7.85 o 
  10   2   4       10.85       26.78     11.34 o 
  12   2   4       75.27       80.94     13.88 o 
 -19   3   4       92.00       74.33     20.14 o 
 -17   3   4        0.36        8.34      7.64 o 
 -15   3   4     1279.96     1198.04     50.21 o 
 -13   3   4        5.83        8.18      4.86 o 
 -11   3   4        0.07        2.38      3.87 o 
  -9   3   4       91.85       79.54      8.34 o 
  -7   3   4      169.30      193.30      8.16 o 
  -5   3   4     1082.60     1057.97    141.04 o 
  -3   3   4       22.89       25.79      3.90 o 
  -1   3   4      911.69      907.21     37.39 o 
   1   3   4       95.97       85.82      3.87 o 
   3   3   4      846.48      828.12     29.99 o 
   5   3   4       50.71       47.18      4.87 o 
   7   3   4      115.10       87.25      8.80 o 
   9   3   4      134.77      149.50     11.45 o 
  11   3   4       97.27      118.18     15.09 o 
 -18   4   4        0.54       -2.75      7.26 o 
 -16   4   4      622.37      601.77     44.55 o 
 -14   4   4      846.85      807.55     88.81 o 
 -12   4   4        9.80        5.79      7.77 o 
 -10   4   4        0.65       -2.62      6.86 o 
  -8   4   4       46.67       35.76      7.29 o 
  -6   4   4      244.09      218.74     20.18 o 
  -4   4   4      283.93      256.84     16.85 o 
  -2   4   4      241.27      283.30     12.51 o 
   0   4   4      158.05      158.17      7.22 o 
   2   4   4      548.02      584.71     26.90 o 
   4   4   4      108.58      115.62      7.31 o 
   6   4   4      193.18      190.08     14.16 o 
   8   4   4        0.01        1.56      6.57 o 
  10   4   4       23.33       32.39      9.10 o 
  12   4   4      158.65      243.54     20.89 o 
 -17   5   4       90.25       84.25     11.91 o 
 -15   5   4      585.99      582.18     27.09 o 
 -13   5   4       85.45       74.63     15.28 o 
 -11   5   4      772.43      785.97     26.48 o 
  -9   5   4       66.16       66.92     10.68 o 
  -7   5   4      829.47      827.38     61.37 o 
  -5   5   4      234.08      245.89     10.75 o 
  -3   5   4      687.96      759.78     60.93 o 
  -1   5   4     1285.80     1432.29     64.24 o 
   1   5   4      187.90      164.22      8.77 o 
   3   5   4       31.90       24.02      4.29 o 
   5   5   4       21.92       20.03      4.87 o 
   7   5   4        0.34       -1.01      6.36 o 
   9   5   4      264.71      361.27     17.78 o 
  11   5   4      109.21      155.37     17.56 o 
 -16   6   4      169.08      144.35     14.21 o 
 -14   6   4        1.45        5.37      8.76 o 
 -12   6   4      292.10      297.19     17.83 o 
 -10   6   4       26.25       27.59      9.94 o 
  -8   6   4       49.48       62.34      8.41 o 
  -6   6   4       84.37       73.47      8.41 o 
  -4   6   4      475.53      514.06     22.09 o 
  -2   6   4       53.19       49.02      6.96 o 
   0   6   4      228.28      227.59     15.00 o 
   2   6   4       76.78       72.21      5.48 o 
   4   6   4        0.00       -6.36      4.24 o 
   6   6   4       33.95       43.45      8.68 o 
   8   6   4       44.82       62.13      9.26 o 
  10   6   4      161.93      276.87     37.41 o 
 -17   7   4      357.33      373.90     29.77 o 
 -15   7   4       16.22       16.30      8.93 o 
 -13   7   4        0.62       -6.02      8.75 o 
 -11   7   4       60.87       54.86     10.90 o 
  -9   7   4       71.46       69.42     10.63 o 
  -7   7   4       13.77        3.54      5.54 o 
  -5   7   4       97.62      111.14     12.86 o 
  -3   7   4       72.43       64.10      5.81 o 
  -1   7   4       17.84       12.59      4.80 o 
   1   7   4       37.02       27.57      6.02 o 
   3   7   4        1.07       -4.02      4.34 o 
   5   7   4      309.81      295.02     17.62 o 
   7   7   4        0.26        4.10      5.74 o 
   9   7   4      212.28      247.41     15.02 o 
 -16   8   4       12.53       22.72     25.01 o 
 -14   8   4       54.28       44.81     10.31 o 
 -12   8   4        8.27       -5.61     14.88 o 
 -10   8   4       21.84       10.28      9.47 o 
  -8   8   4        1.67      -13.77     10.13 o 
  -6   8   4      100.45       95.42      9.63 o 
  -4   8   4       68.19       47.38      8.05 o 
  -2   8   4       19.03       13.05      4.85 o 
   0   8   4        1.11       -3.23      5.39 o 
   2   8   4        1.36       -7.64      5.10 o 
   4   8   4        0.00       -4.73      8.79 o 
   6   8   4       27.91       28.56      8.52 o 
   8   8   4        0.02        9.45     10.58 o 
 -13   9   4        0.39        9.67      9.51 o 
 -11   9   4        8.49        6.32      7.97 o 
  -9   9   4       50.30       50.22      9.39 o 
  -7   9   4       34.96       25.02      8.36 o 
  -5   9   4        8.43        7.96      6.06 o 
  -3   9   4       82.87       66.05     15.35 o 
  -1   9   4       91.52       92.70      7.33 o 
   1   9   4        0.88       -7.68      5.51 o 
   3   9   4        2.14       -5.08      6.14 o 
   5   9   4       76.78       51.01      9.34 o 
   7   9   4        0.06        6.96     10.11 o 
 -12  10   4       16.92       24.34      9.47 o 
 -10  10   4       12.24       14.12      7.21 o 
  -8  10   4        0.02        3.29      7.03 o 
  -6  10   4      310.33      339.22     22.58 o 
  -4  10   4        0.08        4.07      5.71 o 
  -2  10   4       14.12       19.81      5.73 o 
   0  10   4        0.03       -9.29      6.96 o 
   2  10   4        1.25        4.57      6.63 o 
   4  10   4        2.25        6.15      8.65 o 
   6  10   4        3.66       17.22     14.79 o 
 -11  11   4       35.70      104.56     25.77 o 
  -9  11   4       63.89       76.25     10.00 o 
  -7  11   4        2.00       10.45      7.92 o 
  -5  11   4        1.74        8.52      6.06 o 
  -3  11   4      154.50      154.63     15.15 o 
  -1  11   4       70.81       76.13     11.01 o 
   1  11   4        8.16        6.86      7.54 o 
   3  11   4        8.72       21.14      9.63 o 
  -6  12   4        5.75        3.27      6.82 o 
  -4  12   4        2.30        8.02      7.27 o 
  -2  12   4       45.51       30.25      8.87 o 
   0  12   4       88.02       78.00     11.48 o 
 -19   1   5        0.31        0.84      6.49 o 
 -17   1   5        0.14        9.58      5.46 o 
 -15   1   5      118.26       88.20      7.75 o 
 -13   1   5      208.44      164.51      9.51 o 
 -11   1   5      284.13      281.73     34.83 o 
  -9   1   5      785.53     1003.24     39.89 o 
  -7   1   5      226.09      272.79     45.25 o 
  -5   1   5     2226.51     3067.35     58.25 o 
  -3   1   5       69.97       63.46      4.90 o 
  -1   1   5     3768.25     4304.14    118.18 o 
   1   1   5      168.56      154.05      6.27 o 
   3   1   5      361.86      327.79      9.97 o 
   5   1   5      116.87      106.40      6.95 o 
   7   1   5       64.34       64.78      8.24 o 
   9   1   5       93.12       83.54     11.50 o 
  11   1   5       26.17       37.26     11.89 o 
 -18   2   5       10.91       19.95      7.36 o 
 -16   2   5      341.26      273.87     22.03 o 
 -14   2   5       52.06       51.44      6.35 o 
 -12   2   5      204.44      173.21     22.63 o 
 -10   2   5       11.25       13.86      4.77 o 
  -8   2   5        4.90       12.79      5.99 o 
  -6   2   5      110.79      137.63     15.04 o 
  -4   2   5        3.93       -6.69      4.46 o 
  -2   2   5     2456.18     2683.10     95.31 o 
   0   2   5      563.70      484.04     18.75 o 
   2   2   5       58.85       48.62      3.90 o 
   4   2   5       99.92      113.26      8.44 o 
   6   2   5      367.95      384.55     14.71 o 
   8   2   5       34.84       34.98      8.02 o 
  10   2   5        5.17        1.99      9.86 o 
 -19   3   5       13.75        4.13      6.45 o 
 -17   3   5      199.78      185.75     14.72 o 
 -15   3   5        0.52       -3.47      6.74 o 
 -13   3   5      330.90      292.92     16.81 o 
 -11   3   5     1696.81     1696.68    201.43 o 
  -9   3   5        1.22       -0.48      4.04 o 
  -7   3   5      226.12      232.06     17.11 o 
  -5   3   5       27.36       23.57      4.84 o 
  -3   3   5       53.01       36.68      3.30 o 
  -1   3   5      555.55      578.49     24.43 o 
   1   3   5      545.53      496.23     10.87 o 
   3   3   5        0.43        1.04      3.66 o 
   5   3   5       28.06       29.45      6.61 o 
   7   3   5       55.31       43.51      9.27 o 
   9   3   5       11.49        2.79      6.97 o 
  11   3   5        4.54       23.68     11.91 o 
 -18   4   5        0.14       -6.31      7.82 o 
 -16   4   5        7.65       11.48      7.74 o 
 -14   4   5      362.02      404.53     33.34 o 
 -12   4   5     2622.17     2955.20    115.50 o 
 -10   4   5      399.33      400.83     27.39 o 
  -8   4   5      234.71      320.74     93.18 o 
  -6   4   5      114.18      116.99     10.71 o 
  -4   4   5      243.73      200.90      7.85 o 
  -2   4   5      712.84      655.95     16.49 o 
   0   4   5        1.43        5.02      3.59 o 
   2   4   5      154.47      148.13     10.68 o 
   4   4   5        9.99        1.84      4.84 o 
   6   4   5       12.33       16.25      7.21 o 
   8   4   5        0.63       -9.00      6.86 o 
  10   4   5       14.61       16.05      9.13 o 
 -17   5   5       10.61        6.23      8.30 o 
 -15   5   5      441.35      397.52     45.84 o 
 -13   5   5     2154.99     2136.89    110.64 o 
 -11   5   5     1007.37     1253.34    166.31 o 
  -9   5   5      166.41      209.88     16.08 o 
  -7   5   5      220.32      223.17     18.36 o 
  -5   5   5      299.34      287.80     14.37 o 
  -3   5   5       58.60       63.14      4.86 o 
  -1   5   5      281.34      273.80      9.01 o 
   1   5   5       10.12       12.63      4.15 o 
   3   5   5       24.96       20.30      4.49 o 
   5   5   5       34.86       47.43      7.91 o 
   7   5   5        0.20       -6.34      6.23 o 
   9   5   5        5.73        4.67      7.81 o 
 -16   6   5      245.73      229.33     18.36 o 
 -14   6   5      880.45      920.63     91.69 o 
 -12   6   5     1248.05     1371.34     37.32 o 
 -10   6   5        5.72      -14.96      9.97 o 
  -8   6   5     1095.70     1335.57    101.76 o 
  -6   6   5       97.72       95.34      9.84 o 
  -4   6   5      177.67      153.30      8.06 o 
  -2   6   5      202.36      198.48      9.29 o 
   0   6   5       51.84       46.90      6.22 o 
   2   6   5       89.87       80.14      6.34 o 
   4   6   5       11.94        8.84      4.84 o 
   6   6   5        4.72        2.94      7.37 o 
   8   6   5       26.51       20.09      8.69 o 
 -17   7   5        1.42        9.67      9.72 o 
 -15   7   5      248.60      238.04     17.86 o 
 -13   7   5      268.66      247.30     18.85 o 
 -11   7   5       68.41       73.93     13.30 o 
  -9   7   5      284.78      262.70     44.55 o 
  -7   7   5       85.48       86.73     10.47 o 
  -5   7   5       42.16       38.44      7.53 o 
  -3   7   5       33.45       13.38      4.70 o 
  -1   7   5       45.58       42.12      6.69 o 
   1   7   5       61.21       64.15      7.43 o 
   3   7   5        5.07       -3.01      5.19 o 
   5   7   5        0.97        0.16      5.11 o 
   7   7   5       13.64        4.78      7.62 o 
 -14   8   5      229.02      249.02     18.50 o 
 -12   8   5        0.39        2.78     10.42 o 
 -10   8   5        2.39       -0.27      8.81 o 
  -8   8   5      108.40      100.77     10.50 o 
  -6   8   5       41.46       29.69     10.69 o 
  -4   8   5      194.86      145.86     15.67 o 
  -2   8   5        1.85        3.78      5.37 o 
   0   8   5        1.30       -0.58      5.58 o 
   2   8   5       14.77       10.33      6.36 o 
   4   8   5        5.28        2.70      6.56 o 
   6   8   5        2.23       -1.18     10.28 o 
 -13   9   5        5.43        5.63      8.69 o 
 -11   9   5        1.19        3.47     10.10 o 
  -9   9   5       17.52        9.54      7.90 o 
  -7   9   5       23.61       14.56      9.29 o 
  -5   9   5        0.42       -8.67      5.78 o 
  -3   9   5      233.03      196.25     23.48 o 
  -1   9   5        8.90        8.62      6.06 o 
   1   9   5       10.92        4.15      6.78 o 
   3   9   5        1.00       -2.14      6.87 o 
   5   9   5        2.05       -1.02      7.47 o 
 -12  10   5        1.18       -2.73      8.20 o 
 -10  10   5       14.97       13.22      8.07 o 
  -8  10   5       17.30        8.72      7.77 o 
  -6  10   5       67.10       58.96      7.99 o 
  -4  10   5       24.09       22.46      6.50 o 
  -2  10   5        2.04        3.71      5.97 o 
   0  10   5       54.29       51.31      8.35 o 
   2  10   5       15.90        9.37      8.00 o 
   4  10   5       19.38        5.36     13.69 o 
  -9  11   5       33.43       30.54      9.87 o 
  -7  11   5       23.98       13.26      5.98 o 
  -5  11   5        7.99        9.78      6.84 o 
  -3  11   5       46.46       50.82     15.91 o 
  -1  11   5        9.89        9.05      8.19 o 
   1  11   5       27.39       33.48      9.63 o 
 -20   0   6       23.51       20.29      9.13 o 
 -18   0   6      335.12      266.64     42.77 o 
 -16   0   6      163.64      122.25     15.48 o 
 -14   0   6        6.20        3.18      8.53 o 
 -12   0   6      530.54      650.55     34.53 o 
 -10   0   6      423.23      577.12     34.73 o 
  -8   0   6     1810.05     2624.43     68.47 o 
  -6   0   6      573.68      690.84     30.96 o 
  -4   0   6      750.74      784.75     21.13 o 
  -2   0   6      357.20      446.40     16.12 o 
   0   0   6        0.38       -0.33      5.36 o 
   2   0   6      314.56      287.70     13.30 o 
   4   0   6       55.87       54.31      8.33 o 
   6   0   6       76.58       63.79      9.29 o 
   8   0   6      151.59      151.42     20.64 o 
  10   0   6       10.15       24.81     14.69 o 
 -19   1   6        6.80       10.71      7.74 o 
 -17   1   6        8.78        8.68      5.67 o 
 -15   1   6      129.89      110.24     13.31 o 
 -13   1   6       32.99       37.73     11.31 o 
 -11   1   6        2.33       -1.33      8.25 o 
  -9   1   6      104.97      193.38     17.40 o 
  -7   1   6      180.79      199.58     21.53 o 
  -5   1   6       96.24      120.96     26.59 o 
  -3   1   6      399.97      464.78     11.43 o 
  -1   1   6        2.62        3.47      3.35 o 
   1   1   6      168.47      137.41      8.05 o 
   3   1   6       21.39       21.59      4.62 o 
   5   1   6        8.31        1.39      4.82 o 
   7   1   6        0.01       -0.14      6.75 o 
   9   1   6       16.38       22.01     10.24 o 
 -18   2   6       75.83       60.63     10.22 o 
 -16   2   6        5.73        6.66      7.48 o 
 -14   2   6       19.98       13.09      7.43 o 
 -12   2   6       11.99       11.84      6.33 o 
 -10   2   6       97.34      104.00      9.71 o 
  -8   2   6      153.83      220.89     27.60 o 
  -6   2   6      827.69      868.60     87.72 o 
  -4   2   6       84.11       95.28      5.47 o 
  -2   2   6       99.31      101.74      7.87 o 
   0   2   6        0.00        1.32      5.16 o 
   2   2   6      422.45      392.30     19.05 o 
   4   2   6      115.10      100.36     10.00 o 
   6   2   6       26.52       30.37      7.58 o 
   8   2   6       19.06       22.15      7.57 o 
 -19   3   6       15.27        9.55      7.53 o 
 -17   3   6       23.34       16.49      8.56 o 
 -15   3   6        5.29       11.04     13.79 o 
 -13   3   6        1.48        0.41      8.37 o 
 -11   3   6     1283.90     1443.60    240.53 o 
  -9   3   6      157.72      221.88     77.00 o 
  -7   3   6      856.23      845.64     68.62 o 
  -5   3   6      217.38      265.43     23.13 o 
  -3   3   6        6.37       10.08      4.86 o 
  -1   3   6        2.83        1.27      4.21 o 
   1   3   6      812.44      755.85     34.86 o 
   3   3   6      123.80      125.58     12.69 o 
   5   3   6        4.58       -3.69      5.79 o 
   7   3   6        0.03      -10.70      7.13 o 
   9   3   6       12.13       18.86      8.98 o 
 -18   4   6       13.06       12.88      8.28 o 
 -16   4   6       53.11       36.66      9.63 o 
 -14   4   6      216.70      239.59     46.84 o 
 -12   4   6     1147.13     1631.14     74.03 o 
 -10   4   6     1473.36     1741.91    233.59 o 
  -8   4   6     1702.76     2159.72    328.75 o 
  -6   4   6       66.31       61.22      9.09 o 
  -4   4   6      908.67      860.18     35.81 o 
  -2   4   6       45.00       38.19      4.98 o 
   0   4   6        5.75        5.42      4.55 o 
   2   4   6       26.35       19.51      6.36 o 
   4   4   6       35.79       37.23      7.14 o 
   6   4   6        4.07        2.28      6.63 o 
   8   4   6        0.04       -3.02      7.09 o 
 -17   5   6       12.82        0.57      8.90 o 
 -15   5   6        0.44       -1.73      7.96 o 
 -13   5   6      388.74      432.41     85.04 o 
 -11   5   6     2350.52     2799.86    439.39 o 
  -9   5   6     3758.60     4833.55   1020.68 o 
  -7   5   6       13.01       26.95     10.05 o 
  -5   5   6      317.45      319.12     25.96 o 
  -3   5   6       53.56       42.11      6.99 o 
  -1   5   6       21.21       15.90      4.34 o 
   1   5   6      255.04      205.82      9.74 o 
   3   5   6        4.77        1.31      5.65 o 
   5   5   6        2.43        1.73      6.20 o 
   7   5   6        0.42       -2.29     10.13 o 
 -16   6   6       47.62       48.28     10.73 o 
 -14   6   6        4.44        5.70      9.38 o 
 -12   6   6      397.39      606.69     50.61 o 
 -10   6   6     2449.10     3910.06    115.90 o 
  -8   6   6      197.52      247.01     79.88 o 
  -6   6   6      152.49      138.90     12.20 o 
  -4   6   6       26.81       20.93      5.25 o 
  -2   6   6      152.95      133.26     10.01 o 
   0   6   6       39.90       42.75      7.48 o 
   2   6   6        3.10        5.96      5.65 o 
   4   6   6        6.43       11.87      6.37 o 
   6   6   6        1.45       -2.50      6.42 o 
 -15   7   6       96.35       99.51     27.78 o 
 -13   7   6       57.73       56.94     12.17 o 
 -11   7   6      297.12      359.87     81.07 o 
  -9   7   6      631.95      735.45    158.97 o 
  -7   7   6       75.49       92.20     16.49 o 
  -5   7   6      822.50      781.40     37.73 o 
  -3   7   6       14.96        2.85      6.72 o 
  -1   7   6       59.13       35.98     10.37 o 
   1   7   6        2.01       -3.79      5.89 o 
   3   7   6        4.19       -6.66      5.67 o 
   5   7   6        0.27       -4.67     10.68 o 
 -14   8   6       23.54        9.73     15.48 o 
 -12   8   6        0.13        3.61     10.02 o 
 -10   8   6       37.84       31.05     11.44 o 
  -8   8   6        2.85       -1.84      8.08 o 
  -6   8   6       95.03       84.41     13.66 o 
  -4   8   6       70.41       73.03      9.06 o 
  -2   8   6        6.19        9.93      6.84 o 
   0   8   6      132.88      116.91     10.13 o 
   2   8   6        1.11       -8.25      6.43 o 
   4   8   6       16.54        1.97      9.92 o 
 -13   9   6       28.17       27.81     12.48 o 
 -11   9   6        1.35       -7.83      8.05 o 
  -9   9   6       22.18       17.40      8.53 o 
  -7   9   6        7.94        9.62      6.62 o 
  -5   9   6      284.44      242.78     37.62 o 
  -3   9   6       60.93       56.81      8.11 o 
  -1   9   6      105.73       99.81      9.79 o 
   1   9   6        6.39        3.83      6.10 o 
   3   9   6        2.52        9.57      7.75 o 
 -10  10   6       78.34       96.27     17.83 o 
  -8  10   6        0.09       -0.65      7.45 o 
  -6  10   6       24.72       24.41      8.85 o 
  -4  10   6       19.55        9.47      7.53 o 
  -2  10   6       31.75       24.86      7.44 o 
   0  10   6       14.92        9.67      6.44 o 
  -7  11   6       15.14       50.14     37.85 o 
  -5  11   6        4.47       22.70     10.59 o 
  -3  11   6       11.15       10.98      8.04 o 
 -19   1   7      126.26       80.83     12.15 o 
 -17   1   7       29.57       20.21     11.01 o 
 -15   1   7      694.47      688.48     37.19 o 
 -13   1   7      342.75      405.50     69.76 o 
 -11   1   7       22.60       40.21     14.39 o 
  -9   1   7       83.08      131.97     16.56 o 
  -7   1   7      194.07      173.63     13.62 o 
  -5   1   7        1.11        5.00      8.45 o 
  -3   1   7      453.18      469.47     14.44 o 
  -1   1   7      117.29       86.21      8.02 o 
   1   1   7        7.34        4.81      5.37 o 
   3   1   7        0.77        3.43      5.70 o 
   5   1   7       26.58       25.52      6.76 o 
   7   1   7       22.56       20.80      7.93 o 
 -18   2   7       19.40       14.38     11.31 o 
 -16   2   7       15.60       13.72     10.52 o 
 -14   2   7       16.75       19.81     11.04 o 
 -12   2   7       40.17       38.92     12.48 o 
 -10   2   7      231.84      306.58     47.72 o 
  -8   2   7      443.05      471.81     55.37 o 
  -6   2   7      393.94      378.36     14.48 o 
  -4   2   7     1703.58     1952.37     48.52 o 
  -2   2   7      217.09      194.29     11.03 o 
   0   2   7       50.70       38.09      7.10 o 
   2   2   7        3.75        6.06      5.90 o 
   4   2   7       71.80       68.52      8.45 o 
   6   2   7       13.61       11.24      7.39 o 
 -19   3   7        0.08        3.81     10.32 o 
 -17   3   7       64.84       58.34     10.77 o 
 -15   3   7       18.61       18.40     13.10 o 
 -13   3   7      185.78      201.71     56.36 o 
 -11   3   7        5.01        9.24     11.51 o 
  -9   3   7     1861.43     2362.01    686.67 o 
  -7   3   7       91.48      100.87      9.37 o 
  -5   3   7      307.82      353.63     14.49 o 
  -3   3   7      412.97      430.97     16.05 o 
  -1   3   7      472.31      459.71     22.71 o 
   1   3   7       87.19       72.39      8.83 o 
   3   3   7        0.00       -6.46      5.21 o 
   5   3   7       34.98       26.16      7.68 o 
   7   3   7       10.66       22.60      8.45 o 
 -18   4   7       25.24       16.39     12.01 o 
 -16   4   7       94.89       76.61     16.37 o 
 -14   4   7       25.05       20.41      9.82 o 
 -12   4   7        0.64       -2.95      9.07 o 
 -10   4   7      440.41      534.24    238.25 o 
  -8   4   7     3978.00     5214.40    899.62 o 
  -6   4   7      518.95      519.48     20.15 o 
  -4   4   7       93.75       89.93      8.57 o 
  -2   4   7       74.29       70.90      7.09 o 
   0   4   7        3.89       -3.79      5.30 o 
   2   4   7        8.54        7.54      6.40 o 
   4   4   7      167.08      153.06     11.96 o 
   6   4   7       20.74       18.60      7.14 o 
 -17   5   7       23.40       23.78     10.24 o 
 -15   5   7        1.50       -8.88     10.72 o 
 -13   5   7        4.32       -5.24      8.71 o 
 -11   5   7        8.91       11.07      8.90 o 
  -9   5   7      641.86      761.92    253.43 o 
  -7   5   7     1157.28     1142.99    130.09 o 
  -5   5   7      244.99      268.35     17.91 o 
  -3   5   7       11.75        1.92      6.07 o 
  -1   5   7       64.85       66.19      8.11 o 
   1   5   7       50.44       48.30      7.50 o 
   3   5   7       34.60       30.45      7.36 o 
   5   5   7       23.80       16.02      7.36 o 
 -16   6   7        7.47       -5.14     10.46 o 
 -14   6   7       44.00       46.31     11.48 o 
 -12   6   7       13.07        8.93     10.39 o 
 -10   6   7       47.36       67.05     19.15 o 
  -8   6   7      682.72      796.90    256.11 o 
  -6   6   7     1495.94     1632.34    118.58 o 
  -4   6   7       41.11       41.46      8.70 o 
  -2   6   7      199.49      202.25     17.68 o 
   0   6   7        0.18        4.11      6.97 o 
   2   6   7       37.50       38.87     11.20 o 
   4   6   7       20.58       17.03     14.29 o 
 -15   7   7        2.13       -7.66     12.01 o 
 -13   7   7        3.68       -3.09      8.13 o 
 -11   7   7       52.70       60.06     22.62 o 
  -9   7   7       46.50       54.04     12.44 o 
  -7   7   7      785.78      948.11    129.42 o 
  -5   7   7      226.87      230.93     17.00 o 
  -3   7   7       27.99       26.14      8.76 o 
  -1   7   7       44.41       51.84      9.04 o 
   1   7   7       24.49       19.34     10.37 o 
   3   7   7       79.43       83.38     15.98 o 
 -14   8   7       13.65       21.50     10.57 o 
 -12   8   7        0.13       -2.33     10.65 o 
 -10   8   7       19.17       27.71     20.44 o 
  -8   8   7       20.72       18.19      9.08 o 
  -6   8   7      121.30      129.60     31.86 o 
  -4   8   7       14.30       10.30      6.96 o 
  -2   8   7      687.81      635.05     47.94 o 
   0   8   7       19.01       15.56      8.05 o 
   2   8   7       35.47       25.68     11.81 o 
 -11   9   7        9.94       12.39     10.28 o 
  -9   9   7        4.57        1.71      9.64 o 
  -7   9   7       22.94       20.10      9.86 o 
  -5   9   7        1.65        1.19      6.96 o 
  -3   9   7       45.78       50.59      9.83 o 
  -1   9   7       20.17       27.88      7.83 o 
  -8  10   7        7.96       11.92      9.13 o 
  -6  10   7        3.47        8.30      8.21 o 
  -4  10   7        6.25       19.93      8.87 o 
 -16   0   8      621.24      599.35     40.09 o 
 -14   0   8       36.40       25.20     21.04 o 
 -12   0   8     1036.54     1516.63     72.04 o 
 -10   0   8      584.48      976.82     61.13 o 
  -8   0   8      147.08      120.66     20.04 o 
  -6   0   8        0.01        3.29      7.71 o 
  -4   0   8       58.69       58.82     11.31 o 
  -2   0   8      701.95      602.72     33.74 o 
   0   0   8      275.98      264.94     24.21 o 
   2   0   8       94.63       61.32     15.48 o 
   4   0   8        2.15        4.76     12.50 o 
 -17   1   8        6.08       12.85     11.58 o 
 -15   1   8        1.99        5.36     17.66 o 
 -13   1   8      188.26      267.56     24.19 o 
 -11   1   8       10.96       20.28     19.07 o 
  -7   1   8      291.15      251.07     34.04 o 
  -5   1   8      173.78      204.55     13.24 o 
  -3   1   8       82.91       92.03      9.38 o 
  -1   1   8      443.76      408.65     15.24 o 
   1   1   8       43.59       40.39      7.26 o 
   3   1   8        2.21        4.29      9.72 o 
   5   1   8        1.45        3.19      8.81 o 
 -18   2   8       22.88       34.74     11.12 o 
 -16   2   8       71.31       43.63     13.33 o 
 -14   2   8       16.75       13.81     17.56 o 
 -12   2   8      442.17      502.48    110.64 o 
 -10   2   8       11.75        2.90      9.53 o 
  -8   2   8       12.54       -2.13      7.65 o 
  -6   2   8     1223.90     1546.79     77.51 o 
  -4   2   8        3.33        0.14      7.06 o 
  -2   2   8       93.54       96.55      9.90 o 
   0   2   8      204.11      179.83     11.59 o 
   2   2   8        1.28       -2.11      6.26 o 
   4   2   8       11.89       16.35      8.96 o 
 -17   3   8        7.93       11.27      9.19 o 
 -15   3   8       22.72       20.92     11.51 o 
 -13   3   8        7.42       10.15     23.91 o 
 -11   3   8       62.70       82.07     21.83 o 
  -9   3   8        0.15       -1.82      9.87 o 
  -7   3   8      612.49      542.20     41.38 o 
  -5   3   8     1378.51     1562.15     70.10 o 
  -3   3   8        7.98        5.97      6.55 o 
  -1   3   8      321.57      301.93     14.45 o 
   1   3   8       54.28       47.12     10.51 o 
   3   3   8        5.14       -1.49      6.64 o 
   5   3   8        9.06       11.55      7.94 o 
 -16   4   8       72.65       72.73     14.81 o 
 -14   4   8      105.89      137.52     47.43 o 
 -12   4   8       15.28       -0.17     10.28 o 
 -10   4   8       46.91       38.77     20.74 o 
  -8   4   8      286.65      225.30     27.19 o 
  -6   4   8      934.14      980.67     76.21 o 
  -4   4   8       91.86      102.05     13.40 o 
  -2   4   8        1.15        8.68     11.71 o 
   0   4   8       37.05       33.25      7.87 o 
   2   4   8       64.70       67.07      8.81 o 
   4   4   8       45.32       56.43      9.47 o 
 -15   5   8        0.08        7.88     10.85 o 
 -13   5   8      246.17      207.61     77.10 o 
 -11   5   8       53.87       61.11     24.21 o 
  -9   5   8        5.27       -3.71      9.85 o 
  -7   5   8        5.37        5.26      9.18 o 
  -5   5   8      985.29     1095.29     35.70 o 
  -3   5   8      153.87      171.26     17.86 o 
  -1   5   8       14.21       11.78      8.91 o 
   1   5   8       24.07       13.76      9.92 o 
   3   5   8       12.12        9.36     10.67 o 
 -14   6   8       23.78       21.47     16.67 o 
 -12   6   8        0.91       -0.88     14.98 o 
 -10   6   8       11.44       20.38     11.70 o 
  -8   6   8        5.84       10.92     23.82 o 
  -6   6   8       70.72       79.52     13.30 o 
  -4   6   8      209.92      225.06     17.26 o 
  -2   6   8      140.12      163.02     12.47 o 
   0   6   8        5.96        9.71      9.73 o 
   2   6   8        4.07        2.85     10.42 o 
 -13   7   8       21.01       10.58      9.62 o 
 -11   7   8       15.28       25.47     11.26 o 
  -9   7   8      133.14      338.77     56.16 o 
  -7   7   8       28.40       55.77     14.75 o 
  -5   7   8        0.05       -1.35      8.45 o 
  -3   7   8      284.84      298.45     36.49 o 
  -1   7   8       11.70        4.45     10.75 o 
   1   7   8      187.21      210.70     19.19 o 
 -12   8   8        1.06        9.59     10.82 o 
 -10   8   8       18.72       34.85     35.72 o 
  -8   8   8        0.77       -4.99      9.57 o 
  -6   8   8       71.04       50.25     15.18 o 
  -4   8   8       55.79       57.49     10.14 o 
  -2   8   8       49.43       45.10      9.58 o 
  -7   9   8       17.38       34.82     17.84 o 
  -5   9   8       50.06       44.76     10.99 o 
 -17   1   9      174.01      205.08     22.51 o 
 -15   1   9       45.93       73.43     31.36 o 
 -13   1   9      412.51      589.62     56.96 o 
 -11   1   9       12.65       19.76     18.77 o 
  -9   1   9      424.82      369.15     42.17 o 
  -7   1   9       55.34       51.91     10.38 o 
  -5   1   9       21.89       14.89     11.42 o 
  -3   1   9      594.68      562.10     25.45 o 
  -1   1   9        0.11       -0.23     10.16 o 
   1   1   9      476.38      457.30     38.80 o 
 -16   2   9       42.69       80.40     20.84 o 
 -14   2   9       14.90       13.14     13.94 o 
 -12   2   9        0.56        9.75     12.47 o 
 -10   2   9      293.80      332.32     81.96 o 
  -8   2   9       87.43       82.29     10.96 o 
  -6   2   9      187.74      176.67     16.05 o 
  -4   2   9      339.30      354.63     19.88 o 
  -2   2   9      376.30      385.70     27.76 o 
   0   2   9        4.79        2.10      8.73 o 
   2   2   9       70.20       72.14     20.74 o 
 -17   3   9        0.54       16.15     13.17 o 
 -15   3   9        0.77       18.89     12.78 o 
 -13   3   9       23.63       44.50     13.65 o 
 -11   3   9        9.03       -0.39     11.00 o 
  -9   3   9       66.39       49.61     15.28 o 
  -7   3   9       15.98       14.65     17.17 o 
  -5   3   9      320.25      308.00     20.58 o 
  -3   3   9      492.49      531.08     20.11 o 
  -1   3   9       15.57       11.59      7.42 o 
   1   3   9        0.04       -3.02      7.00 o 
 -16   4   9      209.60      324.84    112.82 o 
 -14   4   9       40.00       25.08     12.34 o 
 -12   4   9        5.45       -2.38      9.18 o 
 -10   4   9        3.56        1.99     11.61 o 
  -8   4   9       69.41       74.31     13.96 o 
  -6   4   9        1.34        6.88     10.87 o 
  -4   4   9        7.67       -8.94      7.68 o 
  -2   4   9      224.84      233.49     18.84 o 
   0   4   9        0.44      -11.14      9.77 o 
 -15   5   9        0.42       12.36     20.64 o 
 -13   5   9      161.52      148.53     65.49 o 
 -11   5   9       96.17       98.10     49.71 o 
  -9   5   9        0.07       -8.53     24.21 o 
  -7   5   9      141.96      145.35     16.98 o 
  -5   5   9      186.81      172.53     18.95 o 
  -3   5   9        0.84        9.04     11.42 o 
  -1   5   9        3.65       10.74     10.04 o 
 -12   6   9       20.77       14.35     12.12 o 
 -10   6   9      253.76      585.26     71.84 o 
  -8   6   9       30.41       51.06     16.13 o 
  -6   6   9       19.58       18.47     11.18 o 
  -4   6   9        4.29        3.71     11.04 o 
  -2   6   9       35.02       35.81     12.66 o 
 -11   7   9       22.28       51.20     43.66 o 
  -9   7   9        7.82       -4.58     14.30 o 
  -7   7   9       39.56       40.36     11.91 o 
  -5   7   9       20.74       15.30     11.77 o 
 -12   0  10        0.28       19.05     35.72 o 
  -8   0  10        0.19       -5.56     15.88 o 
  -6   0  10       29.81       25.01     17.66 o 
  -4   0  10        0.00       -9.53     17.07 o 
  -2   0  10       12.10       -1.39     12.90 o 
 -15   1  10        3.31       29.64     25.80 o 
 -13   1  10        1.58       38.30     39.89 o 
 -11   1  10       15.31       23.22     31.16 o 
  -9   1  10        2.43      -10.07     13.18 o 
  -7   1  10       47.69       37.16     12.82 o 
  -5   1  10       86.10       97.50     16.20 o 
  -3   1  10       43.20       19.36     12.45 o 
  -1   1  10        7.87        8.08      9.38 o 
 -14   2  10       53.47       78.08     17.16 o 
 -12   2  10        9.22       26.14     31.56 o 
 -10   2  10       11.80       27.39     29.97 o 
  -8   2  10        2.47       12.07     11.58 o 
  -6   2  10       47.65       47.23     21.63 o 
  -4   2  10       28.01       19.63     13.54 o 
  -2   2  10       47.21       38.59     12.82 o 
 -13   3  10       24.90       85.29     31.65 o 
 -11   3  10       88.34      171.27     45.05 o 
  -9   3  10       22.83       12.54     20.34 o 
  -7   3  10      103.80      102.59     16.20 o 
  -5   3  10       56.96       51.42     13.45 o 
  -3   3  10       35.84       50.19     14.69 o 
 -12   4  10        1.75       96.05     51.80 o 
 -10   4  10      130.87      182.22     62.91 o 
  -8   4  10        0.75       -7.96     10.38 o 
  -6   4  10       86.00       76.44     20.94 o 
  -4   4  10       17.55       24.65     12.85 o 
 -11   5  10       56.05      142.49     51.60 o 
  -9   5  10       12.51       17.04     27.69 o 
  -7   5  10       26.61       23.03     13.25 o 
  -5   5  10       24.31       17.32     10.09 o 
                                                 
